# Supplementary material for: Identifying Regenerated Saplings by Stratifying Forest Overstory Using Airborne LiDAR Data
Source: Plant Phenomics. 2024 Feb 8;6:0145. doi: 10.34133/plantphenomics.0145 (PMC10851578; doi:10.34133/plantphenomics.0145)
Supplement: Supplementary 1 — Figs. S1 to S6 [file plantphenomics.0145.f1.zip]

Archive with 7 entries (7 files):
- Figure S1.tif
- Figure S2.tif
- Figure S3.tif
- Figure S4.tif
- Figure S5.tif
- Figure S6.tif
- Supplementary Materials.docx
